# Supplementary material for: Sulfated Phenolic Substances: Preparation and Optimized HPLC Analysis
Source: Int J Mol Sci. 2022 May 20;23(10):5743. doi: 10.3390/ijms23105743 (PMC9147169; doi:10.3390/ijms23105743)
Supplement: Supplementary file 1 [file ijms-23-05743-s001.zip]

Archive with 1 entries (1 files):
- ijms-1731237-supplementary.pdf
